# Supplementary material for: Effects of triple semicircular canal plugging on hearing in patients with Meniere’s disease: A systematic review and meta-analysis
Source: PLoS One. 2024 Dec 5;19(12):e0314348. doi: 10.1371/journal.pone.0314348 (PMC11620686; doi:10.1371/journal.pone.0314348)
Supplement: S2 File — (ZIP) [file pone.0314348.s009.zip › S2 File.xlsx]

## Sheet: Sheet1
Database	pubmed						CNKI						VIP						Wanfang						Embase						Cochrane						WOS						Scopus						Zhonghuayixueqikan
No	Date	Reviewer	inclusion/exclude	PMID	Author	Years	Date	Reviewer	inclusion/exclude	DOI/URL	Author	Years	Date	Reviewer	inclusion/exclude	DOI/URL	Author	Years	Date	Reviewer	inclusion/exclude	DOI/URL	Author	Years	Date	Reviewer	inclusion/exclude	PMID	Author	Years	Date	Reviewer	inclusion/exclude	PMID	Author	Years	Date	Reviewer	inclusion/exclude	PMID	Author	Years	Date	Reviewer	inclusion/exclude	PMID	Author	Years	Date
1	2024.01.6	Lili Kang/Jiaquan zhu	f	34839851	Kontorinis G	2022	2024.01.7	Wen xiaodong/Xiaojing	d	10.27232/d.cnki.gnchu.2023.000623	Huang Xiaoji	2023	2024.01.7	Wen xiaodong/Xiaojing	a	https://wwwv3.cqvip.com/doc/conference/532014858	Zhangdao Palace	2012	2024.01.7	Wen xiaodong/Xiaojing	a	10.16156/j.1004-7220.2023.04.001	Yu Shen	2023	2024.01.6	Lili Kang/Jiaquan zhu	a	33074754	Li X.	2023	2024.01.6	Lili Kang/Jiaquan zhu	a	PUBMED 32564634	Lyu Y	2020	2024.01.6	Lili Kang/Jiaquan zhu	a	31852932	Zhang, Daogong	2020	2024.01.6	Lili Kang/Jiaquan zhu	a	33074754	Li X.	2023	2024.01.7
2	2024.01.6	Lili Kang/Jiaquan zhu	a	37036082	Li X	2023	2024.01.7	Wen xiaodong/Xiaojing	a	10.27272/d.cnki.gshdu.2023.000089	Tian Chaoqun	2023	2024.01.7	Wen xiaodong/Xiaojing	a	https://wwwv3.cqvip.com/doc/conference/533899866	Zhangdao Palace	2017	2024.01.7	Wen xiaodong/Xiaojing	a	10.13201/j.issn.2096-7993.2023.08.015	Lin Feng	2023	2024.01.6	Lili Kang/Jiaquan zhu	a	31640108	Zhang D.	2021							2024.01.6	Lili Kang/Jiaquan zhu	a	27434132	Zhang, Daogong	2016	2024.01.6	Lili Kang/Jiaquan zhu	a	31640108	Zhang D.	2021	2024.01.7
3	2024.01.6	Lili Kang/Jiaquan zhu	f	34666845	Kontorinis G	2021	2024.01.7	Wen xiaodong/Xiaojing	d	10.27652/d.cnki.gzyku.2023.000910	Yoon Kai-yong	2023	2024.01.7	Wen xiaodong/Xiaojing	a	https://wwwv3.cqvip.com/doc/conference/536632110	Zhangdao Palace	2014	2024.01.7	Wen xiaodong/Xiaojing	a	10.3969/j.issn.1672-2922.2023.01.004	Wang Haixia	2023	2024.01.6	Lili Kang/Jiaquan zhu	a	26696345	Zhang D.	2021							2024.01.6	Lili Kang/Jiaquan zhu	a	33074754	Li, Xiaofei	2020	2024.01.6	Lili Kang/Jiaquan zhu	a	26696345	Zhang D.	2021	2024.01.7
4	2024.01.6	Lili Kang/Jiaquan zhu	e	34407322	Xie B	2022	2024.01.7	Wen xiaodong/Xiaojing	d	10.15912/j.cnki.gocm.2022.33.006	Jiang Saizhen	2022	2024.01.7	Wen xiaodong/Xiaojing	a	https://wwwv3.cqvip.com/doc/journal/975146967	Yang Xinming	1996	2024.01.7	Wen xiaodong/Xiaojing	a	10.3969/j.issn.1006-7795.2022.04.005	Feng Rong	2022	2024.01.6	Lili Kang/Jiaquan zhu	a	1362603	Tian J.	2020							2024.01.6	Lili Kang/Jiaquan zhu	a	31640108	Zhang, Daogong	2020	2024.01.6	Lili Kang/Jiaquan zhu	a	1362603	Tian J.	2020	2024.01.7
5	2024.01.6	Lili Kang/Jiaquan zhu	a	16371851	Yin S	2007	2024.01.7	Wen xiaodong/Xiaojing	inclusion	10．6040 /j．issn．1671-7554．0．2021．1171	Tian Chaoqun	2022	2024.01.7	Wen xiaodong/Xiaojing	a	10.27272/d.cnki.gshdu.2023.000089	Tian Chaoqun	2023	2024.01.7	Wen xiaodong/Xiaojing	a	10.3969/j.issn.1006-7795.2022.04.006	Wang Guo-peng	2022	2024.01.6	Lili Kang/Jiaquan zhu	a	33542390	Zhang D.	2020							2024.01.6	Lili Kang/Jiaquan zhu	a	33542390	Zhang, Daogong	2021	2024.01.6	Lili Kang/Jiaquan zhu	a	33542390	Zhang D.	2020	2024.01.7
6	2024.01.6	Lili Kang/Jiaquan zhu	e	31852932	Zhang D	2019	2024.01.7	Wen xiaodong/Xiaojing	d	10.27111/d.cnki.ghyku.2022.000753	Sun Yanyan	2022	2024.01.7	Wen xiaodong/Xiaojing	a	10.27232/d.cnki.gnchu.2023.000623	Huang Xiaoji	2023	2024.01.7	Wen xiaodong/Xiaojing	a	10.6040/j.issn.1671-7554.0.2021.1171	Tian Chaoqun	2022	2024.01.6	Lili Kang/Jiaquan zhu	a	31852932	Zhang D.	2019							2024.01.6	Lili Kang/Jiaquan zhu	a	37036082	Li, Xiaofei	2023	2024.01.6	Lili Kang/Jiaquan zhu	a	31852932	Zhang D.	2019
7	2024.01.6	Lili Kang/Jiaquan zhu	g	33542390	Zhang D	2021	2024.01.7	Wen xiaodong/Xiaojing	inclusion	10.3969/j.issn.1672-2922.2021.04.001	Wang Huibin	2021	2024.01.7	Wen xiaodong/Xiaojing	a	https://wwwv3.cqvip.com/doc/degree/1871636928	Li Manna	2000	2024.01.7	Wen xiaodong/Xiaojing	a	10.3969/j.issn.1672-2922.2022.02.027	Wang Tianying	2022	2024.01.6	Lili Kang/Jiaquan zhu	a	38900104	Zhang D.	2016							2024.01.6	Lili Kang/Jiaquan zhu	a	32564634	Lyu, Yafeng	2020	2024.01.6	Lili Kang/Jiaquan zhu	a	38900104	Zhang D.	2016
8	2024.01.6	Lili Kang/Jiaquan zhu	inclusion	27434132	Zhang D	2016	2024.01.7	Wen xiaodong/Xiaojing	e	kns.cnki.net/kcms2/article/abstract?v=bb_EGB5rVPK-kaHlSnIA_ZQQhQOxVPH2Bf3Lmen1yJ2M5PXkIPddnDVq7dyfCIdcpOQjTdxeNvjOetr1_vmU1ixPY3McIkR68KIULXSKruJDzzQo0pCQPoUfCf3BG0PautF1dyUY9jPXU3tCeutGYgMpEMmYvBEZLYRObsQEA8FtxGeeH8HhYoq8AB3Lqj0-&uniplatform=NZKPT&language=CHS	Hou Tao	2021	2024.01.7	Wen xiaodong/Xiaojing	a	https://wwwv3.cqvip.com/doc/conference/536592661	Li Yongtuan	2014	2024.01.7	Wen xiaodong/Xiaojing	a	10.3969/j.issn.1672-2922.2022.01.011	Wang Haixia	2022	2024.01.6	Lili Kang/Jiaquan zhu	a	27434132	Zhang D.	2015							2024.01.6	Lili Kang/Jiaquan zhu	a	28104012	Zhang, D G	2017	2024.01.6	Lili Kang/Jiaquan zhu	a	27434132	Zhang D.	2015
9	2024.01.6	Lili Kang/Jiaquan zhu	a	31640108	Zhang D	2019	2024.01.7	Wen xiaodong/Xiaojing	b	kns.cnki.net/kcms2/article/abstract?v=bb_EGB5rVPL32H1Rc-ta2zvrl9xF0b2YhBLMRhdVV1HozgjUIy78cR6xsh0WbgnjT-VHG2jRpD_ChxuyhgbA4EHmrYn2k81eYF8I9R5zn0ygGQ_CWgRzvdddFtZxpN3v244F7jZOgd9BY-kvxvfSgkKHho3LQFe2ubFfL3hlD8FRCPc4XprFbuepMHsO-f7L&uniplatform=NZKPT&language=CHS	Zhangdao Palace	2020	2024.01.7	Wen xiaodong/Xiaojing	a	https://wwwv3.cqvip.com/doc/journal/976661305	Chan Kwok-keung	2007	2024.01.7	Wen xiaodong/Xiaojing	a	zjlib.proxy.zyproxy.zjlib.cn/periodical/ChlQZXJpb2RpY2FsQ0hJTmV3UzIwMjQwNzA0EhpRS0JKQkQyMDIyMjAyMzAxMTMwMDAxNjYxMhoIOXB5bTNkOWo%3D	Jiang Saizhen	2022													2024.01.6	Lili Kang/Jiaquan zhu	a	26696345	Zhang, Daogong	2015
10	2024.01.6	Lili Kang/Jiaquan zhu	f	18568514	Yin S	2008	2024.01.7	Wen xiaodong/Xiaojing	a	10.3969/j.issn.1672-2922.2020.06.003	Qiu Jing Jing	2020	2024.01.7	Wen xiaodong/Xiaojing	a	10.15932/j.0253-9713.2019.09.001	Single hope sign	2019	2024.01.7	Wen xiaodong/Xiaojing	a	10.3969/j.issn.1672-2922.2021.04.001	Wang Huibin	2021
11	2024.01.6	Lili Kang/Jiaquan zhu	d	35185763	Jiang Y	2022	2024.01.7	Wen xiaodong/Xiaojing	d	10.27038/d.cnki.ggxyu.2020.000735	Hou Tao	2020	2024.01.7	Wen xiaodong/Xiaojing	a	https://wwwv3.cqvip.com/doc/conference/533743879	Valley capital city	2000	2024.01.7	Wen xiaodong/Xiaojing	a	10.3760/cma.j.issn.1000-8039.2021.04.111	Wang Haibo	2021
12	2024.01.6	Lili Kang/Jiaquan zhu	e	38150022	Xiao Q	2023	2024.01.7	Wen xiaodong/Xiaojing	d	10.13201/j.issn.2096-7993.2020.04.012	Chen Yuanxing	2020	2024.01.7	Wen xiaodong/Xiaojing	a	https://wwwv3.cqvip.com/doc/conference/3332572652	Zhangdao Palace	2016	2024.01.7	Wen xiaodong/Xiaojing	a	10.3969/j.issn.1672-2922.2020.06.003	Qiu Jing Jing	2020
13	2024.01.6	Lili Kang/Jiaquan zhu	e	32564634	Lyu Y	2020	2024.01.7	Wen xiaodong/Xiaojing	f	10.26914/c.cnkihy.2019.103175	Zhili Zhang	2019	2024.01.7	Wen xiaodong/Xiaojing	a	https://wwwv3.cqvip.com/doc/conference/3332451333	Zhangdao Palace	2016	2024.01.7	Wen xiaodong/Xiaojing	a	10.13201/j.issn.2096-7993.2020.04.012	Chen Yuanxing	2020
14	2024.01.6	Lili Kang/Jiaquan zhu	e	28104012	Zhang DG	2017	2024.01.7	Wen xiaodong/Xiaojing	f	10.16282/j.cnki.cn11-9336/r.2018.25.066	Zhang LAN	2018	2024.01.7	Wen xiaodong/Xiaojing	a	10.3969/j.issn.1006-7299.2018.01.022	Yang Feng	2018	2024.01.7	Wen xiaodong/Xiaojing	a	10.3969/j.issn.1004-3594.2019.08.001	Wang Huibin	2019
15	2024.01.6	Lili Kang/Jiaquan zhu	g	9374176	Antonelli PJ	1997	2024.01.7	Wen xiaodong/Xiaojing	a	10.3760/cma.j.issn.1673-0860.2017.01.005	Zhangdao Palace	2017	2024.01.7	Wen xiaodong/Xiaojing	a	10.3760/cma.j.issn.0254-9026.2015.07.028	Wang Chunyan	2015	2024.01.7	Wen xiaodong/Xiaojing	a	CNKI:SUN:YYXK.0.2019-25-109	Zhang Yue	2019
16	2024.01.6	Lili Kang/Jiaquan zhu	f	35002908	Zhang Y	2021	2024.01.7	Wen xiaodong/Xiaojing	a	CNKI:SUN:YLZB.0.2017-09-121	Chen Si	2017	2024.01.7	Wen xiaodong/Xiaojing	a	https://wwwv3.cqvip.com/doc/degree/1868336486	Xie Nanping	2006	2024.01.7	Wen xiaodong/Xiaojing	a	10.13201/j.issn.1001-1781.2019.06.006	Yu Haoran	2019
17	2024.01.6	Lili Kang/Jiaquan zhu	e	19617826	Nabi S	2019	2024.01.7	Wen xiaodong/Xiaojing	inclusion	10.13201/j.issn.1001-1781.2017.04.007	Liang Xuhui	2017	2024.01.7	Wen xiaodong/Xiaojing	a	10.27652/d.cnki.gzyku.2023.001535	Li Yuan	2023	2024.01.7	Wen xiaodong/Xiaojing	a	10.3969/j.issn.2095-6681.2018.25.067	Zhang LAN	2018
18	2024.01.6	Lili Kang/Jiaquan zhu	e	9520056	Silverstein H	1996	2024.01.7	Wen xiaodong/Xiaojing	f	10.13201/j.issn.1001-1781.2017.02.011	Yang Feng	2017	2024.01.7	Wen xiaodong/Xiaojing	a	https://wwwv3.cqvip.com/doc/conference/534927546	Jun Tan	2012	2024.01.7	Wen xiaodong/Xiaojing	e	10.13201/j.issn.1001-1781.2018.13.013	Zhang Wei	2018
19	2024.01.6	Lili Kang/Jiaquan zhu	e	18520184	Kitahara T	2008	2024.01.7	Wen xiaodong/Xiaojing	b	/kns.cnki.net/kcms2/article/abstract?v=bb_EGB5rVPKlzej_0RuhsWDYxt0Dv8uN2sqgPSBoIfRY7DZfkf95EE6JpPVVHXpBf6fBGaVSSQZNLYLP32l335CViJk8v0kVVUmS7VYe6L01DOP_gG_BaFyC7rQWJSwFGDCTfZsmWlmDRzuNhSqWtgQExlipFcUlgha-ShgcPcCkV85G4icDKECp4SEa20Io&uniplatform=NZKPT&language=CHS	Zhangdao Palace	2016	2024.01.7	Wen xiaodong/Xiaojing	a	https://wwwv3.cqvip.com/doc/conference/3332772324	Zhangdao Palace	2016	2024.01.7	Wen xiaodong/Xiaojing	a	10.3969/j.issn.1006-7299.2018.01.022	Yang Feng	2018
20	2024.01.6	Lili Kang/Jiaquan zhu	inclusion	23141401	Zhao-min Fan	2012	2024.01.7	Wen xiaodong/Xiaojing	e	DOI：10.3969/j.issn.1006-7299.2016.05.005	Song Rendong	2016	2024.01.7	Wen xiaodong/Xiaojing	a	https://wwwv3.cqvip.com/doc/journal/928259422	Song Rendong	2016	2024.01.7	Wen xiaodong/Xiaojing	a	10.13201/j.issn.1001-1781.2017.04.007	Liang Xuhui	2017
21	2024.01.6	Lili Kang/Jiaquan zhu	f	17414182	Yin S	2007	2024.01.7	Wen xiaodong/Xiaojing	e	10.16066/j.1672-7002.2015.04.008	Kang Wei	2015	2024.01.7	Wen xiaodong/Xiaojing	a	https://wwwv3.cqvip.com/doc/journal/965427617	Liu Junxiu	1999	2024.01.7	Wen xiaodong/Xiaojing	a	10.3760/cma.j.issn.1673-0860.2017.01.005	Zhangdao Palace	2017
22	2024.01.6	Lili Kang/Jiaquan zhu	a	26696345	Zhang D	2015	2024.01.7	Wen xiaodong/Xiaojing	e	10.3969/j.issn.1671-8283.2013.06.012	Li Ying	2013	2024.01.7	Wen xiaodong/Xiaojing	a	https://wwwv3.cqvip.com/doc/degree/1869193101	Chan Kwok-keung	2006	2024.01.7	Wen xiaodong/Xiaojing	a	10.13201/j.issn.1001-1781.2017.02.011	Yang Feng	2017
23	2024.01.6	Lili Kang/Jiaquan zhu	a	33074754	Li X	2021	2024.01.7	Wen xiaodong/Xiaojing	a	kns.cnki.net/kcms2/article/abstract?v=bb_EGB5rVPKXlArwL_-biKYDomxFco--ul54gDjoT08Ffk15P_SjADGTEqMvHeQbqciVWa75LszS1zef4A-t5nUIr24bKap_vDFejPRPLdk5SakszQRAFG5kw8gkdPOovnxzjrl0QntH5l5rXxv2exbUoAHOFeUEQbENzkbABtj2u6fhefB9cjdefEgl7DqQarP3W6y7Ka0=&uniplatform=NZKPT&language=CHS	Zhangdao Palace	2012	2024.01.7	Wen xiaodong/Xiaojing	a	https://wwwv3.cqvip.com/doc/degree/1872236273	Ke Zhang	2009	2024.01.7	Wen xiaodong/Xiaojing	a	10.3969/j.issn.1002-2376.2017.09.120	Chen Si	2017
24	2024.01.6	Lili Kang/Jiaquan zhu	e	37685566	Jacob R	2023	2024.01.7	Wen xiaodong/Xiaojing	a	10.16066/j.1672-7002.2015.04.008	Chen Bin	2010	2024.01.7	Wen xiaodong/Xiaojing	a	https://wwwv3.cqvip.com/doc/degree/1874307299	Chen Bin	2011	2024.01.7	Wen xiaodong/Xiaojing	a	10.3969/j.issn.1006-7299.2016.05.005	Song Rendong	2016
25	2024.01.6	Lili Kang/Jiaquan zhu	e	17711760	Mansour S	2007	2024.01.7	Wen xiaodong/Xiaojing	a	xueshu.baidu.com/usercenter/paper/show?paperid=a92faa81a318bfbefed3d5b75984be87&site=xueshu_se&hitarticle=1	Yu Dongzhen	2008	2024.01.7	Wen xiaodong/Xiaojing	a	https://wwwv3.cqvip.com/doc/journal/948267465	Zhang Qi	2018	2024.01.7	Wen xiaodong/Xiaojing	a	10.3969/j.issn.1672-2922.2016.04.002	Zhangdao Palace	2016
26	2024.01.6	Lili Kang/Jiaquan zhu	a	29798175	Cai LB	2017	2024.01.7	Wen xiaodong/Xiaojing	f	kns.cnki.net/kcms2/article/abstract?v=bb_EGB5rVPIvbi6XMh9kNy7ewKmVEdJFnnSHmId0DETQfDQZmtzvEFe0A1J0GB2y7TeOBHk65wWDeFiT_BaM6eHkTw9zFnM_vugq0mVgs_m5O1JlrUZBvCsrEpiXrltMHB0IBWzFk2gRnP04boxCtfU2Cby7jmLBdeVRSxmXrl6TYvWqxf1dX0lerrRYGtnV21kZrw16LXKyAXLJblrBcA==&uniplatform=NZKPT	Chan Kwok-keung	2007	2024.01.7	Wen xiaodong/Xiaojing	a	10.7666/d.D01077640	Zhang Yuan	2016	2024.01.7	Wen xiaodong/Xiaojing	a	10.13201/j.issn.1001-1781.2016.01.002	Zhangdao Palace	2016
27	2024.01.6	Lili Kang/Jiaquan zhu	e	12768730	Zhang Y	2000	2024.01.7	Wen xiaodong/Xiaojing	a	kns.cnki.net/kcms2/article/abstract?v=bb_EGB5rVPKX9WwEG7TEztd2nUCG4I5gCYZMpb_tJVqqWic5_mL2Xwl7fyNC0jsQBOlic8UZaViG-Fm_RR_yi6TWFniae1xOwMFthWY4rz5EtZ6Wvo9C4CUQSnL19m46HJIeAnKWOys2mHlK5BjK-U3_ACWGp7Fsh6X2a1BJmQWDUv7MV4_lqWh0XvWsnCXnypuIVNcsNgpps6a60gJhTQ==&uniplatform=NZKPT	Wu Yaqin	2007	2024.01.7	Wen xiaodong/Xiaojing	a	https://wwwv3.cqvip.com/doc/conference/3332554336	Zhangdao Palace	2016	2024.01.7	Wen xiaodong/Xiaojing	e	10.3760/cma.j.issn.1673-0860.2015.01.014	Li Yongtuan	2015
28	2024.01.6	Lili Kang/Jiaquan zhu	a	33542393	Zhang D	2021	2024.01.7	Wen xiaodong/Xiaojing	a	10.3321/j.issn:1673-4254.2007.11.022	Chan Kwok-keung	2007	2024.01.7	Wen xiaodong/Xiaojing	a	https://wwwv3.cqvip.com/doc/conference/534303105	Chen Bin	2007	2024.01.7	Wen xiaodong/Xiaojing	a	10.3760/cma.j.issn.1673-0860.2015.09.007	Zhangdao Palace	2015
29	2024.01.6	Lili Kang/Jiaquan zhu	e	31556757	Liu F	2019	2024.01.7	Wen xiaodong/Xiaojing	e	xueshu.baidu.com/usercenter/paper/show?paperid=55e3fc0386127b3426bfce282f3f75f1&site=xueshu_se&hitarticle=1	Xie Nanping	2006	2024.01.7	Wen xiaodong/Xiaojing	a	10.27038/d.cnki.ggxyu.2020.000735	Hou Tao	2020	2024.01.7	Wen xiaodong/Xiaojing	a	10.16066/j.1672-7002.2015.04.008	Kang Wei	2015
30	2024.01.6	Lili Kang/Jiaquan zhu	a	10064645	Isaacson DJ	1999	2024.01.7	Wen xiaodong/Xiaojing	a	kns.cnki.net/kcms2/article/abstract?v=bb_EGB5rVPLGTyWq0pZeFgn391G2mPQKIlHlFbpyeYxjG-YdWoHkl11BPLjSNdk8xovFkDr9vcPsLlGtiE5nzRJavXDDVSml_S3fjoW_Z97c23t5EmMJRxVv-9eWNGvbyN_7OHgPfQRiq4NR1rCM0RBy8w7eJFOvuYQz_FhAkoJGV_xXqG5guDTIUYFyKQtrN03VNPz8IIZg0rZbN83mvg==&uniplatform=NZKPT	Forest maple leaf	2005	2024.01.7	Wen xiaodong/Xiaojing	a	10.27441/d.cnki.gyzdu.2023.000269	Chen Yuhang	2023	2024.01.7	Wen xiaodong/Xiaojing	a	CNKI:SUN:GWSK.0.2015-04-028	Li Yonggang	2015
31	2024.01.6	Lili Kang/Jiaquan zhu	e	11404621	Adamczyk M	2001	2024.01.7	Wen xiaodong/Xiaojing	a	10.3969/j.issn.1672-7002.2003.05.002	Yin Shan Kai	2003	2024.01.7	Wen xiaodong/Xiaojing	a	https://wwwv3.cqvip.com/doc/degree/1873660151	Liu Junxiu	2000	2024.01.7	Wen xiaodong/Xiaojing	a	10.3760/cma.j.issn.1673-0860.2015.06.010	Han Xi	2015
32	2024.01.6	Lili Kang/Jiaquan zhu	inclusion	27197446	Han L	2016	2024.01.7	Wen xiaodong/Xiaojing	f	10.3760/cma.j.issn.1673-4106.2002.04.029	Zhu Demin	2002	2024.01.7	Wen xiaodong/Xiaojing	a	10.27652/d.cnki.gzyku.2023.000910	Yoon Kai-yong	2023	2024.01.7	Wen xiaodong/Xiaojing	a	10.3760/cma.j.issn.0254-9026.2015.07.028	Wang Chunyan	2015
33	2024.01.6	Lili Kang/Jiaquan zhu	e	14265633	DONALDSON JA	1965	2024.01.7	Wen xiaodong/Xiaojing	a	10.3969/j.issn.1006-7299.2002.03.018	Cao Zhenyu	2002	2024.01.7	Wen xiaodong/Xiaojing	a	https://wwwv3.cqvip.com/doc/conference/536822775	Jun Tan	2012	2024.01.7	Wen xiaodong/Xiaojing	a	10.3969/j.issn.1672-2922.2014.04.025	Liu Fang	2014
34	2024.01.6	Lili Kang/Jiaquan zhu	e	20101162	Charpiot A	2010	2024.01.7	Wen xiaodong/Xiaojing	a	kns.cnki.net/kcms2/article/abstract?v=bb_EGB5rVPIPGLHzaOWbgnqmqDoF8liC-lFLt-EL-IM2Y3WGrg9D_-kpyX65F0FoAS_K8j8A_jAm0XBPXzryM3Mc7j-40cZu3bMKKI6UNURN2hy-h9e3Nz0WeA-1DB4NdKKYGdy1MNDteMxB2HDGldl3i-AqwDcSrTelj-8sKtRvDj4d9GSF1L-MfHZOMXEb&uniplatform=NZKPT&language=CHS	Cao Zhenyu	2001	2024.01.7	Wen xiaodong/Xiaojing	a	https://wwwv3.cqvip.com/doc/conference/532122067	Yu Dongzhen	2008	2024.01.7	Wen xiaodong/Xiaojing	e	10.3969/j.issn.1671-8283.2013.06.012	Li Ying	2013
35	2024.01.6	Lili Kang/Jiaquan zhu	a	23141401	Fan ZM	2012	2024.01.7	Wen xiaodong/Xiaojing	e	10.3969/j.issn.1672-7002.2001.02.015	Yin Shan Kai	2001	2024.01.7	Wen xiaodong/Xiaojing	a	https://wwwv3.cqvip.com/doc/degree/1873768180	Zhang Ying	1999	2024.01.7	Wen xiaodong/Xiaojing	a	10.3760/cma.j.issn.1673-0860.2012.08.014	Fan Zhaomin	2012
36	2024.01.6	Lili Kang/Jiaquan zhu	e	31155943	Pang B	2021	2024.01.7	Wen xiaodong/Xiaojing	a	10.3969/j.issn.1001-1781.2001.01.012	Liu Junxiu	2001	2024.01.7	Wen xiaodong/Xiaojing	a	https://wwwv3.cqvip.com/doc/conference/3332478776	Li Xiaofei	2017	2024.01.7	Wen xiaodong/Xiaojing	a	10.3969/j.issn.1007-614x.2011.08.081	Zhiyong Xue	2011
37	2024.01.6	Lili Kang/Jiaquan zhu	a	36825750	Lee A	2023	2024.01.7	Wen xiaodong/Xiaojing	a	kns.cnki.net/kcms2/article/abstract?v=bb_EGB5rVPKps0cob6uSzpkJuSULVxZdEj4eyYG1LN70tGpPNh16JmDfAGo7Y40vGnBkprIatyfBIcVEt2nt_NkzjbnSlUVHII3Ot_yG_xcZz04ktG96KJ7d4BDL7FE1-m_RzIPCqz7QCBVAHJ7kbA20cm6CxJObpa0h5WPhZDKHAgD4z8TW5diXnyiDRhf8&uniplatform=NZKPT&language=CHS	Yin Shan Kai	2001	2024.01.7	Wen xiaodong/Xiaojing	a	https://wwwv3.cqvip.com/doc/patent/3220638335	Wang Yongwen	2023	2024.01.7	Wen xiaodong/Xiaojing	a	10.3969/j.issn.1672-2922.2011.04.016	Zhou Jingchun	2011
38	2024.01.6	Lili Kang/Jiaquan zhu	e	18777764	Gentine A	2008	2024.01.7	Wen xiaodong/Xiaojing	f	10.3969/j.issn.1006-7299.2000.04.00	Yin Shan Kai	2000	2024.01.7	Wen xiaodong/Xiaojing	a	10.27111/d.cnki.ghyku.2022.000753	Sun Yanyan	2022	2024.01.7	Wen xiaodong/Xiaojing	a	10.3969/j.issn.1672-2922.2009.01.010	A good fortune	2009
39	2024.01.6	Lili Kang/Jiaquan zhu	f	37266594	Lucas JC	2023	2024.01.7	Wen xiaodong/Xiaojing	a	10.3760/j.issn:1673-0860.2000.05.004	Zhang Ying	2000	2024.01.7	Wen xiaodong/Xiaojing	a	https://wwwv3.cqvip.com/doc/conference/533098303	Wu Yaqin	2017	2024.01.7	Wen xiaodong/Xiaojing	a	10.3969/j.issn.1674-8115.2007.09.005	Wu Yaqin	2007
40	2024.01.6	Lili Kang/Jiaquan zhu	d	32842228	Chen Y	2020	2024.01.7	Wen xiaodong/Xiaojing	a	CNKI:SUN:GWRB.0.2000-04-039	Deng Yanfei	2000	2024.01.7	Wen xiaodong/Xiaojing	a	https://wwwv3.cqvip.com/doc/conference/536178866	Liu Fang	2014	2024.01.7	Wen xiaodong/Xiaojing	a	10.3321/j.issn:1673-4254.2007.11.022	Chan Kwok-keung	2007
41	2024.01.6	Lili Kang/Jiaquan zhu	a	8989955	Gianoli GJ	1997	2024.01.7	Wen xiaodong/Xiaojing	a	kns.cnki.net/kcms2/article/abstract?v=bb_EGB5rVPIy8pdCWTUrHMowlUFvixhS2i7mHnBOxvmsfI7N8VJTjZ7L2qeMDqCAMEiz8xJbJ5fyQgGuLrChOjroSRoh9IDnangL2d2KlNpEaj2kjS-WLBO3x1yv9FpA_uX2BhdKGJa34H30Iuy8Z2Li1xCbct48tO-hTBRwXdH25_CwGeN_xpgdoBKOmssiFRHTgH4be60=&uniplatform=NZKPT&language=CHS	Valley capital city	2000	2024.01.7	Wen xiaodong/Xiaojing	a	https://wwwv3.cqvip.com/doc/conference/3332749592	Zhangdao Palace	2016	2024.01.7	Wen xiaodong/Xiaojing	a	10.3969/j.issn.1671-2897.2007.06.017	Li Aimin	2007
42	2024.01.6	Lili Kang/Jiaquan zhu	e	33894119	Filipche IS	2021	2024.01.7	Wen xiaodong/Xiaojing	a	10.3969/j.issn.1006-7299.2024.02.006	Zhang Guoping	2023	2024.01.7	Wen xiaodong/Xiaojing	a	10.26914/c.cnkihy.2019.103175	Zhili Zhang	2019	2024.01.7	Wen xiaodong/Xiaojing	e	10.3969/j.issn.1672-2922.2006.04.011	Song Haitao	2006
43	2024.01.6	Lili Kang/Jiaquan zhu	e	33314980	Wang E	2022	2024.01.7	Wen xiaodong/Xiaojing	f	10.27441/d.cnki.gyzdu.2023.000269	Chen Yuhang	2023	2024.01.7	Wen xiaodong/Xiaojing	a	https://wwwv3.cqvip.com/doc/conference/536866575	Zhangdao Palace	2014	2024.01.7	Wen xiaodong/Xiaojing	a	10.3969/j.issn.1001-7062.2005.02.052	Forest maple leaf	2005
44	2024.01.6	Lili Kang/Jiaquan zhu	a	34344095	Liu XF	2021	2024.01.7	Wen xiaodong/Xiaojing	a	kns.cnki.net/kcms2/article/abstract?v=bb_EGB5rVPL5Wh9bL55AVLBt1sUs9LM5qaxHoa0cN8RoiDHUxEXYxKkwbYeKrjUesIcHtHS0QWRHY8rJnSmyq4i_Ov7TM6y1_ONQ5UQinnPIq-AWabs-XEuG5no6KyK_q_vgC5_msemSHUDKlpZyCSCEqxEIeCTKEEYAMYFqhwPUJIkm-hYM5fgP6tBaEVoa&uniplatform=NZKPT&language=CHS	Wang Haixia	2023	2024.01.7	Wen xiaodong/Xiaojing	a	https://wwwv3.cqvip.com/doc/journal/942647495	Liu Fang	2014	2024.01.7	Wen xiaodong/Xiaojing	a	10.3969/j.issn.1672-7002.2003.05.002	Yin Shan Kai	2003
45	2024.01.6	Lili Kang/Jiaquan zhu	e	36619914	Yang J	2022	2024.01.7	Wen xiaodong/Xiaojing	e	10.27652/d.cnki.gzyku.2023.000910	Yoon Kai-yong	2023	2024.01.7	Wen xiaodong/Xiaojing	a	10.3969/j.issn.1006-7795.2022.04.006	Wang Guo-peng	2022	2024.01.7	Wen xiaodong/Xiaojing	a	10.3969/j.issn.1006-7299.2002.03.018	Cao Zhenyu	2002
46	2024.01.6	Lili Kang/Jiaquan zhu	f	35002936	Kersbergen CJ	2021	2024.01.7	Wen xiaodong/Xiaojing	e	10.3969/j.issn.1006-7795.2022.04.005	Feng Rong	2022	2024.01.7	Wen xiaodong/Xiaojing	a	10.27232/d.cnki.gnchu.2021.000090	Carrie Liu	2021	2024.01.7	Wen xiaodong/Xiaojing	a	10.3760/cma.j.issn.1673-4106.2002.04.029	Zhu Demin	2002
47	2024.01.6	Lili Kang/Jiaquan zhu	e	29871202	Yang F	2017	2024.01.7	Wen xiaodong/Xiaojing	a	10.15912/j.cnki.gocm.2022.33.006	Jiang Saizhen	2022	2024.01.7	Wen xiaodong/Xiaojing	a	10.3969/j.issn.1672-2922.2020.06.003	Qiu Jing Jing	2020	2024.01.7	Wen xiaodong/Xiaojing	a	10.3760/cma.j.issn.1673-4106.2001.04.004	Cao Zhenyu	2001
48	2024.01.6	Lili Kang/Jiaquan zhu	a	29871241	Cai XH	2017	2024.01.7	Wen xiaodong/Xiaojing	e	10.3969/j.issn.1672-2922.2022.05.005	Zou Shuguang	2022	2024.01.7	Wen xiaodong/Xiaojing	a	https://wwwv3.cqvip.com/doc/journal/982068499	Yin Shan Kai	1999	2024.01.7	Wen xiaodong/Xiaojing	a	10.3760/cma.j.issn.1673-4106.2001.04.004	Cao Zhenyu	2001
49	2024.01.6	Lili Kang/Jiaquan zhu	e	21054553	Sammartino G	2011	2024.01.7	Wen xiaodong/Xiaojing	a	10.14166/j.issn.1671-2420.2023.01.005	Cheng Huazhong	2022	2024.01.7	Wen xiaodong/Xiaojing	a	https://wwwv3.cqvip.com/doc/journal/912191558	Yin Shan Kai	2003	2024.01.7	Wen xiaodong/Xiaojing	e	10.3969/j.issn.1001-1781.2001.01.012	Liu Junxiu	2001
50	2024.01.6	Lili Kang/Jiaquan zhu	inclusion	32564634	Yafeng Lyu	2020	2024.01.7	Wen xiaodong/Xiaojing	e	10.15932/j.0253-9713.2022.08.012	Wang Peng	2022	2024.01.7	Wen xiaodong/Xiaojing	a	https://wwwv3.cqvip.com/doc/journal/944742651	Cao Zhenyu	2002	2024.01.7	Wen xiaodong/Xiaojing	a	10.3969/j.issn.1672-7002.2001.02.015	Yin Shan Kai	2001
51	2024.01.6	Lili Kang/Jiaquan zhu	e	37153706	Motesadi Zarandi M	2023	2024.01.7	Wen xiaodong/Xiaojing	e	10.3969/j.issn.1672-2922.2021.02.032	Wang Jianyan	2021	2024.01.7	Wen xiaodong/Xiaojing	a	10.13201/j.issn.1001-1781.2016.01.002	Zhangdao Palace	2016	2024.01.7	Wen xiaodong/Xiaojing	a	10.3760/j.issn:1673-0860.2000.05.004	Zhang Ying	2000
52	2024.01.6	Lili Kang/Jiaquan zhu	f	33201079	Gill C	2021	2024.01.7	Wen xiaodong/Xiaojing	a	10.13201/j.issn.1001-1781.2020.01.023	He Baihui	2020	2024.01.7	Wen xiaodong/Xiaojing	a	10.13201/j.issn.100l-1781.2017.04.007	Liang Xuhui	2017	2024.01.7	Wen xiaodong/Xiaojing	a	10.3969/j.issn.1006-7299.2000.04.001	Zhang Ying	2000
53	2024.01.6	Lili Kang/Jiaquan zhu	e	32031482	Xu J	2020	2024.01.7	Wen xiaodong/Xiaojing	d	10.13201/j.issn.1001-1781.2019.06.006	Yu Haoran	2019	2024.01.7	Wen xiaodong/Xiaojing	a	https://wwwv3.cqvip.com/doc/journal/965872371	Zhang Ying	2000	2024.01.7	Wen xiaodong/Xiaojing	a	10.3760/j.issn:1673-0860.1999.02.028	Yin Shan Kai	1999
54	2024.01.6	Lili Kang/Jiaquan zhu	a	17124437	Akkuzu B	2006	2024.01.7	Wen xiaodong/Xiaojing	a	10.3969/j.issn.1006-7795.2022.04.005	Feng Rong	2022	2024.01.7	Wen xiaodong/Xiaojing	a	10.3969/j.issn.1672-2922.2023.01.004	Wang Haixia	2023	2024.01.7	Wen xiaodong/Xiaojing	a	10.3969/j.issn.1674-0424.1999.01.029	Liu Junxiu	1999
55	2024.01.6	Lili Kang/Jiaquan zhu	f	13781821	VOGEL K.	1960	2024.01.7	Wen xiaodong/Xiaojing	a	10.3969/j.issn.1672-2922.2020.06.003	Qiu Jing Jing	2019	2024.01.7	Wen xiaodong/Xiaojing	a	10.14010/j.cnki.wjyx.2019.08.001	Wang Huibin	2019	2024.01.7	Wen xiaodong/Xiaojing	a	zjlib.proxy.zyproxy.zjlib.cn/periodical/ChlQZXJpb2RpY2FsQ0hJTmV3UzIwMjQwNzA0Eg5RSzE5OTYwMDkzMTQ0NxoIaHh0OGx1dWw%3D	Yang Xinming	1996
56	2024.01.6	Lili Kang/Jiaquan zhu	f	19303118	Lacombe H	2009	2024.01.7	Wen xiaodong/Xiaojing	f	10.14010/j.cnki.wjyx.2019.08.001	Wang Huibin	2019	2024.01.7	Wen xiaodong/Xiaojing	a	https://wwwv3.cqvip.com/doc/journal/951305106	Li Ying	2013	2024.01.7	Wen xiaodong/Xiaojing	a	10.3760/cma.j.issn.1001-6589.1996.02.118	Xu Xianrong	1996
57	2024.01.6	Lili Kang/Jiaquan zhu	e	10435127	Sennaroğlu L	1999	2024.01.7	Wen xiaodong/Xiaojing	e	kns.cnki.net/kcms2/article/abstract?v=bb_EGB5rVPIMtIY3tgvsqNZRK8ZKjCmdNtNZtAIqv2HMhcrrj-SfFVJ-pggGujV2pUVPeWqxnCl8jKZr3bpM7SVCMzsbDXmP7CaKwR4g-xcThiMzRvUdAuuD7W7WwKQL4_FP_LZgOYBflgvIfxHRPelAIWp4Qz-4LQF-FBc5iAajRbQTb9oMtlrjJpG3gxM4&uniplatform=NZKPT&language=CHS	Yang Feng	2018	2024.01.7	Wen xiaodong/Xiaojing	a	10.3760/cma.j.issn.1673-0860.2012.08.014	Fan Zhaomin	2012	2024.01.7	Wen xiaodong/Xiaojing	a	10.3760/cma.j.issn.1007-6239.1997.04.109	Xu Xianrong	1997
58							2024.01.7	Wen xiaodong/Xiaojing	a	10.13201/j.issn.1001-1781.2017.13.020	CAI Linbin	2017	2024.01.7	Wen xiaodong/Xiaojing	a	https://wwwv3.cqvip.com/doc/journal/939959239	Yin Shan Kai	2001	2024.01.7	Wen xiaodong/Xiaojing	a	zjlib.proxy.zyproxy.zjlib.cn/thesis/ChhUaGVzaXNOZXdTMjAyNDA5MjAxNTE3MjUSCFk0MDkzMzcxGgh4NGZkYnQ1Mg%3D%3D	Chen Yuhang	2023
59							2024.01.7	Wen xiaodong/Xiaojing	a	10.13201/j.issn.1001-1781.2017.02.011	Yang Feng	2017	2024.01.7	Wen xiaodong/Xiaojing	a	10.13201/j.issn.1001-1781.2019.06.006	Yu Haoran	2019	2024.01.7	Wen xiaodong/Xiaojing	a	zjlib.proxy.zyproxy.zjlib.cn/thesis/ChhUaGVzaXNOZXdTMjAyNDA5MjAxNTE3MjUSCUQwMzE4MjQ2MhoIcHNveWRubXU%3D	Huang Xiaoji	2023
60							2024.01.7	Wen xiaodong/Xiaojing	e	10.3969/j.issn.1006-7299.2016.05.005	Song Rendong	2016	2024.01.7	Wen xiaodong/Xiaojing	a	https://wwwv3.cqvip.com/doc/journal/930903427	Zhang Yue	2019	2024.01.7	Wen xiaodong/Xiaojing	a	zjlib.proxy.zyproxy.zjlib.cn/thesis/ChhUaGVzaXNOZXdTMjAyNDA5MjAxNTE3MjUSCFk0MDYxNDEyGghvNGtrd3R3eA%3D%3D	Tian Chaoqun	2023
61							2024.01.7	Wen xiaodong/Xiaojing	a	10.13201/j.issn.1001-1781.2016.01.004	Han Lin	2016	2024.01.7	Wen xiaodong/Xiaojing	a	10.3969/j.issn.1006-7795.2022.04.005	Feng Rong	2022	2024.01.7	Wen xiaodong/Xiaojing	a	zjlib.proxy.zyproxy.zjlib.cn/thesis/ChhUaGVzaXNOZXdTMjAyNDA5MjAxNTE3MjUSCUQwMjgxOTcyMRoIYnlncnlkdzk%3D	Sun Yanyan	2022
62							2024.01.7	Wen xiaodong/Xiaojing	e	CNKI:SUN:YYLC.0.1996-02-024	Wang Huaifu	1996	2024.01.7	Wen xiaodong/Xiaojing	b	10.3760/cma.j.issn.1673-0860.2017.01.005	Zhangdao Palace	2017	2024.01.7	Wen xiaodong/Xiaojing	a	zjlib.proxy.zyproxy.zjlib.cn/thesis/ChhUaGVzaXNOZXdTMjAyNDA5MjAxNTE3MjUSCUQwMjQzNjc5ORoIN25iMWtwOGM%3D	Carrie Liu	2021
63							2024.01.7	Wen xiaodong/Xiaojing	a	CNKI:SUN:ZHHL.0.1995-12-009	Yan Zhang	1995	2024.01.7	Wen xiaodong/Xiaojing	a	https://wwwv3.cqvip.com/doc/journal/918668200	Chen Si	2017	2024.01.7	Wen xiaodong/Xiaojing	a	zjlib.proxy.zyproxy.zjlib.cn/thesis/ChhUaGVzaXNOZXdTMjAyNDA5MjAxNTE3MjUSCUQwMjA4ODc1NxoIZjI0czE2ZW4%3D	Hou Tao	2020
64							2024.01.7	Wen xiaodong/Xiaojing	e	CNKI:SUN:YYCD.0.1995-03-033	Zheng Yuan-qi	1995	2024.01.7	Wen xiaodong/Xiaojing	a	10.13201/j.issn.1001-1781.2017.02.011	Yang Feng	2017	2024.01.7	Wen xiaodong/Xiaojing	a	10.7666/d.D01305522	Wang Pingping	2017
65							2024.01.7	Wen xiaodong/Xiaojing	f	CNKI:SUN:LCEH.0.1994-03-010	Liu Zhaohua	1994	2024.01.7	Wen xiaodong/Xiaojing	a	https://wwwv3.cqvip.com/doc/journal/988787173	Xu Xianrong	1996	2024.01.7	Wen xiaodong/Xiaojing	a	10.7666/d.D01077640	Zhang Yuan	2016
66							2024.01.7	Wen xiaodong/Xiaojing	a	kns.cnki.net/kcms2/article/abstract?v=bb_EGB5rVPI5RJNkbpea_bQ50RS5Uuw34oW0Wh1EOrXX-Pw6ot_vkZiqucXSGb4mDsuFJI2rU2qXjAiRXz0f8PO1DV_RUsbTbpzO8ZqdSJW_GPjjuoL36C0CJQ-0MImwIVlsRhIAIlM7stB3ttPX6Yak-sm2Y44j7Rtq76UYlSJetxFSNMIdZq-z6gNv723S&uniplatform=NZKPT&language=CHS	Wu Caiqin	2012	2024.01.7	Wen xiaodong/Xiaojing	a	10.3969/j.issn.1672-2922.2022.01.011	Wang Haixia	2022	2024.01.7	Wen xiaodong/Xiaojing	a	10.7666/d.D801340	Han Xi	2015
67							2024.01.7	Wen xiaodong/Xiaojing	e	kns.cnki.net/kcms2/article/abstract?v=bb_EGB5rVPJjrX8WFvjhuGI4DP663kK7QjGbiPn3JVzFABDMBbRZf7cjFxyrA_1d81d9MA_-yehuYi1ceNESgO77GjJJwBUh6sVTQa3NC1zzVtM8h-SCxNnf4hG9sBCLjtJHFlnasDLtFIRTcObPLjcG32Pi3qbXF7rZZWtDhs1U8wwlNol5d4V2MO_OqSdB&uniplatform=NZKPT&language=CHS	Wang Wei	1996	2024.01.7	Wen xiaodong/Xiaojing	a	https://wwwv3.cqvip.com/doc/journal/945338246	Cao Zhenyu	2001	2024.01.7	Wen xiaodong/Xiaojing	a	zjlib.proxy.zyproxy.zjlib.cn/thesis/ChhUaGVzaXNOZXdTMjAyNDA5MjAxNTE3MjUSCFkyNzA0Nzk3GggyMm5hN2VyeA%3D%3D	Qin Sun	2011
68													2024.01.7	Wen xiaodong/Xiaojing	a	10.3969/j.issn.1672-2922.2016.04.002	Zhangdao Palace	2016	2024.01.7	Wen xiaodong/Xiaojing	a	10.7666/d.Y1565798	Ma Xiufang	2009
69													2024.01.7	Wen xiaodong/Xiaojing	a	https://wwwv3.cqvip.com/doc/journal/962623570	Zhang Ying	2000	2024.01.7	Wen xiaodong/Xiaojing	a	zjlib.proxy.zyproxy.zjlib.cn/thesis/ChhUaGVzaXNOZXdTMjAyNDA5MjAxNTE3MjUSB1k5NzQ5ODMaCDN1aGpqaXA2	Xie Nanping	2006
70													2024.01.7	Wen xiaodong/Xiaojing	a	https://wwwv3.cqvip.com/doc/journal/2009004118	Jiang Saizhen	2022	2024.01.7	Wen xiaodong/Xiaojing	a	zjlib.proxy.zyproxy.zjlib.cn/thesis/ChhUaGVzaXNOZXdTMjAyNDA5MjAxNTE3MjUSB1kzMzk2ODAaCHF2cXBmenU0	Li Manna	2000
71													2024.01.7	Wen xiaodong/Xiaojing	a	10.6040/j.issn.1671-7554.0.2021.1171	Tian Chaoqun	2022	2024.01.7	Wen xiaodong/Xiaojing	a	zjlib.proxy.zyproxy.zjlib.cn/thesis/ChhUaGVzaXNOZXdTMjAyNDA5MjAxNTE3MjUSB1kzMDg3NzYaCG9tazdiOTl3	Zhang Ying	1999
72													2024.01.7	Wen xiaodong/Xiaojing	a	10.3760/cma.j.issn.1673-0860.2015.09.007	Zhangdao Palace	2015
73													2024.01.7	Wen xiaodong/Xiaojing	h	10.13201/j.issn.2096-7993.2020.04.012	Chen Yuanxing	2020
74													2024.01.7	Wen xiaodong/Xiaojing	a	10.3969/j.issn.1672-2922.2021.04.001	Wang Huibin	2021
	Inclusion/exclude			exclude							inclusion		Total
				a	b	d	e	g	f	h
	Numbers			210	3	9	46	2	22	2	7		300
	Note:Exclusion criteria: (a) Data or articles duplication ; (b) Meniere's second operation; (c) Republished literature; (d) Rates of hearing impairment were not reported; (e) The topic is irrelevant to the abstract; (f) Studies were reviews, case reports, letters to the editor, conference papers, books,editorials and notes; (g) Articles on animals.(h)Poor literature quality.
[truncated: 5 more columns]
