# Supplementary material for: Effects of triple semicircular canal plugging on hearing in patients with Meniere’s disease: A systematic review and meta-analysis
Source: PLoS One. 2024 Dec 5;19(12):e0314348. doi: 10.1371/journal.pone.0314348 (PMC11620686; doi:10.1371/journal.pone.0314348)
Supplement: S3 File — (XLSX) [file pone.0314348.s010.xlsx]

## Sheet: Sheet3
Original data on TSCP treatment of Meniere's disease
ID	Study	Year	Total	Staging of Meniere's disease			Age	Male	Female	hearing loss	hearing loss ii	hearing loss iii	hearing loss iv	profound hearing loss	The control of vertigoA	The control of vertigoB	The control of vertigo	Pre-op PTA	Post-op PTA	Duration	Follow-up	Durations	Follow-ups	Data extractors	Time of extraction	Original study
				ii	iii	iv
1	Xuhui Liang	2017	29	0	12	17	58.8	11	18	2	0	2	0	0	26	3	29	NR	NR	6	13	1	1	LYJ	2024.01.16	Efficacy of semicircular canal occlusion in the treatment of stage 3or4 Meniere's disease. J Clin Otorhinolaryngol Head Neck Surg 2017;31:272-276.https://doi.org/10.13201/j.issn.1001-1781.2017.04.007.
2	Zhanming Fan	2012	17	2	15	0	51.7	8	9	5	NR	NR	NR	0	NR	NR	17	NR	NR	6	10	1	1	LYJ	2024.01.16	Short-term efficacy of semicircular canal occlusion in the treatment of intractable Meniere's disease. Chin J Otolaryngol Head Neck Surg 2012;47:677-679.https://doi.org/10.3760/10.3760/ cma.j.issn.1673-0860.2012.08.014.
3	Chaoqun Tian	2022	56	0	NR	NR	52.6	30	26	16	NR	NR	NR	0	45	9	54	65.06	NR	71.73	16.5	2	1	LR	2024.01.16	Comparison of the efficacy between semicircular canal plugging and labyrinthectomy for intractable Ménière's disease. J Shandong Univ (Health Sci) 2022;60:30-33. https://doi.org/10．6040 /j.issn.1671-7554.0.2021.1171
4	Daogong Zhang	2016	79	0	39	40	51.8	37	42	23	0	10	13	8	64	14	78	74.38	82.86	68.82	24	2	2	LR	2024.01.16	Triple semicircular canal plugging: a novel modality for the treatment of intractable Meniere's disease. Acta Otolaryngol 2016;136:1230-1235.https://doi.org/10.1080/00016489.2016.1206966.
5	Han Lin	2016	9	0	0	9	52.3	3	6	1	NR	NR	NR	0	8	1	9	NR	NR	48	42	2	2	LR	2024.01.16	Efficacy comparison between endolymphatic sac surgery and semicircular canal occlusion in the treatment of stage 4 Ménière disease. J Clin Otorhinolaryngol Head Neck Surg 2016;30:12-14.https://doi.org/ 10.13201/j.issn.1001-1781.2016.01.004
6	Yafeng Lyu	2020	124	NR	NR	NR	52.6	54	70	30	NR	NR	NR	7	NR	NR	121	66.88	72.97	69.3	24	2	2	LYJ	2024.01.16	Dexamethasone protects the hearing of Meniere's disease patients after triple semicircular canal plugging. Acta Otolaryngol 2020;140:803-807.https://doi.org/ 10.1080/00016489.2020.1775292.
7	Huibing Wang	2021	53	NR	25	28	57.8	22	31	9	NR	NR	NR	0	44	8	52	NR	NR	120.17	24	2	2	LR	2024.01.16	Long-term efficacy comparison between semicircular canal occlusion and endolymphatic sac decompression in intractable Meniere's disease. Chin J Otol 2021;19:5-6.https://doi.org/10.3969/j.issn. 1672-2922.2021.04.001.
