# Supplementary material for: Effects of triple semicircular canal plugging on hearing in patients with Meniere’s disease: A systematic review and meta-analysis
Source: PLoS One. 2024 Dec 5;19(12):e0314348. doi: 10.1371/journal.pone.0314348 (PMC11620686; doi:10.1371/journal.pone.0314348)
Supplement: S4 File — (ZIP) [file pone.0314348.s011.zip]

Archive with 1 entries (1 files):
- S4 File.xlsx
