# Supplementary material for: Effects of triple semicircular canal plugging on hearing in patients with Meniere’s disease: A systematic review and meta-analysis
Source: PLoS One. 2024 Dec 5;19(12):e0314348. doi: 10.1371/journal.pone.0314348 (PMC11620686; doi:10.1371/journal.pone.0314348)
Supplement: S4 File — (ZIP) [file pone.0314348.s011.zip › S4 File.xlsx]

## Sheet: Sheet1
ID	author	years	Case selection				comparability	Result evaluation	Whether the follow-up time was sufficient	follow-up integrality	score	grader	date	Original study
			Case representativeness	Selection of non-exposed cases	Determination of exposure	Determination of exposure
1	Xuhui Liang	2017	yes	no	yes	yes		yes	yes	yes	6	ZJQ	2024.01.16	Efficacy of semicircular canal occlusion in the treatment of stage 3or4 Meniere's disease. J Clin Otorhinolaryngol Head Neck Surg 2017;31:272-276.https://doi.org/10.13201/j.issn.1001-1781.2017.04.007.
2	Zhaoming Fan	2012	yes	no	yes	yes		yes	yes	yes	6	ZJQ	2024.01.16	Short-term efficacy of semicircular canal occlusion in the treatment of intractable Meniere's disease. Chin J Otolaryngol Head Neck Surg 2012;47:677-679.https://doi.org/10.3760/10.3760/ cma.j.issn.1673-0860.2012.08.014.
3	Chaoqiong Tian	2022	yes	no	yes	yes		yes	yes	yes	6	ZJQ	2024.01.16	Comparison of the efficacy between semicircular canal plugging and labyrinthectomy for intractable Ménière's disease. J Shandong Univ (Health Sci) 2022;60:30-33. https://doi.org/10．6040 /j.issn.1671-7554.0.2021.1171
4	Lin Han	2016	yes	no	yes	yes		yes	yes	yes	6	KLL	2024.01.16	Efficacy comparison between endolymphatic sac surgery and semicircular canal occlusion in the treatment of stage 4 Ménière disease. J Clin Otorhinolaryngol Head Neck Surg 2016;30:12-14.https://doi.org/ 10.13201/j.issn.1001-1781.2016.01.004
5	Gaogong Zhang	2016	yes	no	yes	yes		yes	yes	yes	6	KLL	2024.01.16	Triple semicircular canal plugging: a novel modality for the treatment of intractable Meniere's disease. Acta Otolaryngol 2016;136:1230-1235.https://doi.org/10.1080/00016489.2016.1206966.
6	Yafeng Lyu	2020	yes	no	yes	yes		yes	yes	yes	6	KLL	2024.01.16	Dexamethasone protects the hearing of Meniere's disease patients after triple semicircular canal plugging. Acta Otolaryngol 2020;140:803-807.https://doi.org/ 10.1080/00016489.2020.1775292.
7	Huibin Wang	2021	yes	no	yes	yes		yes	yes	no	5	KLL	2024.01.16	Long-term efficacy comparison between semicircular canal occlusion and endolymphatic sac decompression in intractable Meniere's disease. Chin J Otol 2021;19:5-6.https://doi.org/10.3969/j.issn. 1672-2922.2021.04.001.
